# Supplementary material for: Conidial Melanin of the Human-Pathogenic Fungus Aspergillus fumigatus Disrupts Cell Autonomous Defenses in Amoebae
Source: mBio. 2020 May 26;11(3):e00862-20. doi: 10.1128/mBio.00862-20 (PMC7251208; doi:10.1128/mBio.00862-20)
Supplement: TABLE S1 [file mBio.00862-20-st001.xlsx]

## Sheet: Cell lines and plasmids
Table S1. Strains used in the study
Aspergillus fumigatus
Strain	relevant genotype	Background	Resistance	phenotype	Source
CEA17∆akuBKU80	deletion of Ku family DNA helicase gene	CEA17	PyrG+	wild-type	da Silva Ferreira et al., 2006
∆pksP	deletion in the pksP gene	CEA17∆akuBKU80	HygR	KO	Hillmann et al., 2015
∆rodA	deletion in the spore coat hydrophobin gene rodA	G10	HygR	KO	Jean Paul Latgé; Thau et al., 1994
G10	nitrate reductase mutant of strain CBS 144-89	CBS144.89	Gln+	wild-type	Emilia Mellado; Monod et al., 1993
∆rodA-47	deletion in the spore coat hydrophobin gene rodA	G10	HygR	KO	Emilia Mellado
∆rodA∆rodB-26	deletion in the spore coat hydrophobin genes rodA and rodB	∆rodA- 47	HygR;BleR	KO	Emilia Mellado
∆rodB-02	deletion in the spore coat hydrophobin genes rodB	G10	BleR	KO	Emilia Mellado
Dictyostelium discoideum
Strain		Background	Resistance		Source
Ax2 (Ka)	wild-type		-	wild-type
Ax2 (Gerisch)	wild-type		-	wild-type
VacB-GFP	vacB-gfp(DDB_G0279191) in pDM323	Ax2 (Ka)	G418	fluorescent reporter for VacB	Bosmani et al. 2019
VatM-GFP	vatM-gfp (DDB_G0291858) in pMJC25	Ax2 (Ka)	G418	fluorescent reporter for VatM	Carnell et al., 2011
VatB-RFP	vatB-rfp (DDB_G0277401) in pDM451	Ax2 (Ka)	Hyg	fluorescent reporter for VatB	Carnell et al., 2011
GFP-Vps32	gfp-vps32(DDB_G0275573) in pDM317	Ax2 (Ka)	G418	fluorescent reporter for Vps32	López-Jiménez et al., 2018
CybA mCherry	cybA-mCherry (DDB_G0267460)	Ax2 (Gerisch)	G418	fluorescent reporter for CybA	this work
GFP-Atg8a	gfp-atg8b in pDM410 (pJSK500)	Ax2 (Ka)	Hyg	fluorescent reporter for Atg8a	King et al., 2011
GFP-Atg8a, RFP-p62	gfp-atg8b, rfp-p62	Ax2 (Ka)	Hyg	fluorescent reporter for Atg8a and p62	Cardenal-Munoz et al., 2017
BOSMANI, C., BACH, F., LEUBA, F., HANNA, N., BURDET, F., PAGNI, M., HAGEDORN, M. & SOLDATI, T. 2019. Dictyostelium discoideum flotillin homologues are essential for phagocytosis and participate in plasma membrane recycling and lysosome biogenesis. bioRxiv, 582049.
CARNELL, M., ZECH, T., CALAMINUS, S. D., URA, S., HAGEDORN, M., JOHNSTON, S. A., MAY, R. C., SOLDATI, T., MACHESKY, L. M. & INSALL, R. H. 2011. Actin polymerization driven by WASH causes V-ATPase retrieval and vesicle neutralization before exocytosis. J Cell Biol, 193, 831-9.
DA SILVA FERREIRA, M. E., KRESS, M. R., SAVOLDI, M., GOLDMAN, M. H., HARTL, A., HEINEKAMP, T., BRAKHAGE, A. A. & GOLDMAN, G. H. 2006. The akuB(KU80) mutant deficient for nonhomologous end joining is a powerful tool for analyzing pathogenicity in Aspergillus fumigatus. Eukaryot Cell, 5, 207-11.
HILLMANN, F., NOVOHRADSKA, S., MATTERN, D. J., FORBERGER, T., HEINEKAMP, T., WESTERMANN, M., WINCKLER, T. & BRAKHAGE, A. A. 2015. Virulence determinants of the human pathogenic fungus Aspergillus fumigatus protect against soil amoeba predation. Environ Microbiol, 17, 2858-69.
LÓPEZ-JIMÉNEZ, A. T., CARDENAL-MUÑOZ, E., LEUBA, F., GERSTENMAIER, L., BARISCH, C., HAGEDORN, M., KING, J. S. & SOLDATI, T. 2019. The ESCRT and autophagy machineries cooperate to repair ESX-1-dependent damage at the Mycobacterium-containing vacuole but have opposite impact on containing the infection. PLOS Pathogens, 14, e1007501.A53+A54
MONOD, M., PARIS, S., SARFATI, J., JATON-OGAY, K., AVE, P. & LATGE, J. P. 1993. Virulence of alkaline protease-deficient mutants of Aspergillus fumigatus. FEMS Microbiol Lett, 106, 39-46.
THAU, N., MONOD, M., CRESTANI, B., ROLLAND, C., TRONCHIN, G., LATGÉ, J. P. & PARIS, S. 1994. rodletless mutants of Aspergillus fumigatus. Infection and Immunity, 62, 4380-4388.
ZHANG, X., ZHUCHENKO, O., KUSPA, A., SOLDATI, T. 2016. Social amoebae trap and kill bacteria by casting DNA nets, Nat Commun. 7, 10938.
KING, J.S., VELTMAN, D.M., INSALL, R.H. 2011 The induction of autophagy by mechanical stress. Autophagy. 12,1490-9.
